# Supplementary material for: Antibody-mediated phagocytosis contributes to the anti-tumor activity of the therapeutic antibody daratumumab in lymphoma and multiple myeloma
Source: MAbs. 2015 Mar 11;7(2):311–20. doi: 10.1080/19420862.2015.1007813 (PMC4622648; doi:10.1080/19420862.2015.1007813)
Supplement: suppl_materail_KMAB_1007813.zip [file kmab-07-02-1007813-s001.zip]

Archive with 6 entries (6 files):
- suppl fig 1.pdf
- suppl fig 2.pdf
- suppl fig 3.pdf
- suppl video 2.avi
- suppl video 3.avi
- suppl video.avi
